# Supplementary material for: Kinetic Study of Subcritical Water Extraction of Scopoletin, Alizarin, and Rutin from Morinda citrifolia
Source: Foods. 2021 Sep 24;10(10):2260. doi: 10.3390/foods10102260 (PMC8534878; doi:10.3390/foods10102260)
Supplement: Supplementary file 1 [file foods-10-02260-s001.zip]

Archive with 1 entries (1 files):
- foods-1387402-supplementary.pdf
